# Supplementary material for: The Dual Challenges of Generality and Specificity When Developing Environmental DNA Markers for Species and Subspecies of Oncorhynchus
Source: PLoS One. 2015 Nov 4;10(11):e0142008. doi: 10.1371/journal.pone.0142008 (PMC4633235; doi:10.1371/journal.pone.0142008)
Supplement: S2 Text — (XLS) [file pone.0142008.s002.xls]

## Sheet: Sheet1
ITEM TO CHECK	IMPORTANCE	CHECKLIST
EXPERIMENTAL DESIGN
Definition of experimental and control groups	E	N/A
Number within each group	E	N/A
Assay carried out by core lab or investigator's lab?	D	Investigator's lab
Acknowledgement of authors' contributions	D	In Manuscript
SAMPLE
Description	E	In Manuscript
Volume/mass of sample processed	D
Microdissection or macrodissection	E	N/A
Processing procedure	E	In Manuscript
If frozen - how and how quickly?	E	N/A
If fixed - with what, how quickly?	E	N/A
Sample storage conditions and duration (especially for FFPE samples)	E	In Manuscript
NUCLEIC ACID EXTRACTION
Procedure and/or instrumentation	E	In Manuscript
Name of kit and details of any modifications	E	In Manuscript
Source of additional reagents used	D	N/A
Details of DNase or RNAse treatment	E	N/A
Contamination assessment (DNA or RNA)	E	Not done
Nucleic acid quantification	E	Quibit 2.0 fluorometer
Instrument and method	E	Quibit 2.0 fluorometer
Purity (A260/A280)	D	Not done
Yield	D	Not done
RNA integrity method/instrument	E	N/A
RIN/RQI or Cq of 3' and 5' transcripts	E	N/A
Electrophoresis traces	D	N/A
Inhibition testing (Cq dilutions, spike or other)	E	Based on analysis of hundreds of previous samples, we did not anticipate PCR inhibitor issues when working with tissue-derived samples
REVERSE TRANSCRIPTION
Complete reaction conditions	E	N/A
Amount of RNA and reaction volume	E	N/A
Priming oligonucleotide (if using GSP) and concentration	E	N/A
Reverse transcriptase and concentration	E	N/A
Temperature and time	E	N/A
Manufacturer of reagents and catalogue numbers	D	N/A
Cqs with and without RT	D*	N/A
Storage conditions of cDNA	D	N/A
qPCR TARGET INFORMATION
If multiplex, efficiency and LOD of each assay.	E	In Manuscript
Sequence accession number	E	Amplicon sequences in supplemental materials
Location of amplicon	D	In Manuscript
Amplicon length	E	In Table 2
In silico specificity screen (BLAST, etc)	E	BLAST search yielded only other salmonids. These markers should undergo further testing prior to application in systems where salmonids other than those tested here may be present.
Pseudogenes, retropseudogenes or other homologs?	D	Not found
Sequence alignment	D	In Manuscript
Secondary structure analysis of amplicon	D	Not checked
Location of each primer by exon or intron (if applicable)	E	N/A
What splice variants are targeted?	E	N/A
qPCR OLIGONUCLEOTIDES
Primer sequences	E	In Manuscript
RTPrimerDB Identification Number	D	N/A
Probe sequences	D**	In Manuscript
Location and identity of any modifications	E	In Manuscript
Manufacturer of oligonucleotides	D	In Manuscript
Purification method	D	Standard de-salting (primers) and HPCL (probes)
qPCR PROTOCOL
Complete reaction conditions	E	In Manuscript
Reaction volume and amount of cDNA/DNA	E	In Manuscript
Primer, (probe), Mg++ and dNTP concentrations	E	Primer and probe concentrations reported, commercial mastermix used (dictates Mg++ and dNTPs)
Polymerase identity and concentration	E	Commerical mastermix used (in manuscript)
Buffer/kit identity and manufacturer	E	Commerical mastermix used (in manuscript)
Exact chemical constitution of the buffer	D	Not reported
Additives (SYBR Green I, DMSO, etc.)	E	Commerical mastermix used (in manuscript)
Manufacturer of plates/tubes and catalog number	D	Applied Biosystems Microamp Fast 96 Well Reaction Plate (4346907) & Microamp Optical Adhesive Film (4311971)
Complete thermocycling parameters	E	In Manuscript
Reaction setup (manual/robotic)	D	Manual setup
Manufacturer of qPCR instrument	E	In Manuscript
qPCR VALIDATION
Evidence of optimisation (from gradients)	D	Gradient of primer concentrations done (In Manuscript)
Specificity (gel, sequence, melt, or digest)	E	Specificity assessed by tesing assay against DNA from non-target species
For SYBR Green I, Cq of the NTC	E	N/A
Standard curves with slope and y-intercept	E	In Manuscript
PCR efficiency calculated from slope	E	In Manuscript
Confidence interval for PCR efficiency or standard error	D	Not reported
r2 of standard curve	E	In Manuscript
Linear dynamic range	E	Linear dynamic range covered 10 - 6,250 mtDNA copies/rxn for all three final assays
Cq variation at lower limit	E	Cq variation at 10 mtDNA copies/rxn were 0.489, 1.437, and 0.023 for the final YCT, WCT, and RBT assays, respectively
Confidence intervals throughout range	D
Evidence for limit of detection	E	A LOD based off of 6 replicates in a 5-points standard curve dilution reported in the manuscript for each assay
If multiplex, efficiency and LOD of each assay.	E	N/A
DATA ANALYSIS
qPCR analysis program (source, version)	E	StepOne software (v2.3.3; Applied Biosystems)
Cq method determination	E	Software defaults
Outlier identification and disposition	E	N/A
Results of NTCs	E	No template controls were included on each PCR plate
Justification of number and choice of reference genes	E	N/A
Description of normalisation method	E	N/A
Number and concordance of biological replicates	D	N/A
Number and stage (RT or qPCR) of technical replicates	E	In Manuscript
Repeatability (intra-assay variation)	E	Not reported
Reproducibility (inter-assay variation, %CV)	D	Not reported
Power analysis	D	N/A
Statistical methods for result significance	E	N/A
Software (source, version)	E	N/A
Cq or raw data submission using RDML	D	No submitted
Table 1. MIQE checklist for authors, reviewers and editors. All essential information (E) must be submitted with the manuscript. Desirable
information (D) should be submitted if available. If using primers obtained from RTPrimerDB, information on qPCR target, oligonucleotides,
protocols and validation is available from that source.
*: Assessing the absence of DNA using a no RT assay is essential when first extracting RNA. Once the sample has been validated as
RDNA-free, inclusion of a no-RT control is desirable, but no longer essential.
**: Disclosure of the probe sequence is highly desirable and strongly encouraged. However, since not all commercial pre-designed assay
vendors provide this information, it cannot be an essential requirement. Use of such assays is advised against.
